# Supplementary material for: Single-Cell Transcription Mapping of Murine and Human Mammary Organoids Responses to Female Hormones
Source: J Mammary Gland Biol Neoplasia. 2024 Jan 30;29(1):3. doi: 10.1007/s10911-023-09553-x (PMC10827859; doi:10.1007/s10911-023-09553-x)
Supplement: Supplementary file 2 — Additional file 2. [file 10911_2023_9553_MOESM2_ESM.xlsx]

## Sheet: Table S1
Sup Table S1 - Table S1. List of all scRNAseq analysis
Conditions	Description	Abbreviation	Main Fig Ref	Cell Identity ID	Cell Identity description
Mouse Organoid analysis (MO)	nulliparous mouse organoids - untreated	MO	1A	MO1	LASP1
				MO2	LSH1
				MO3	LASP2
				MO4	Bmyo
				MO5	LASP3 (Proliferating)
				MO6	BL
				MO7	LHS2 (Proliferating)
Organoid versus Intact MECs analysis (OIM)	analysis comparing organoid scRNAseq with MECs from freshly isoalted tissue	OIM	1D	OIM1	LHS1
				OIM2	LASP1
				OIM3	LASP2
				OIM4	Bmyo
				OIM5	LASP3 (Proliferating)
				OIM6	LASP4
Untreated versus Estrogen treated analysis (OE)	Comparison of untreated organoids with organoids treated with low and high estrogen levels	OE	2A	OE1	LASP1
				OE2	LASP2
				OE3	LASP3 (Proliferating)
				OE4	Bmyo
				OE5	LASP4 (Proliferating)
				OE6	LSH1
				OE7	BL
				OE8	LASP5
				OE9	LHS2 (Proliferating)
Pregnancy Hormone treatment analysis (OP)	Comparison of untreated organoids with organoids treated with pregnancy hormone mix (estrogen, progesterone, prolactin)	OP	3A	OP1	LASP1
				OP2	LHS1
				OP3	LASP2
				OP4	LHS2 (Proliferating)
				OP5	BMyo
				OP6	LASP3 (Proliferating)
				OP7	BL1
				OP8	LHS3 (Proliferating)
				OP9	LHS4 (Proliferating)
				OP10	BL2
Estrogen versus Pregnancy hormone treatment analysis (OEP)	Comparison of estrogen-treated (low and high) organoids with organoids treated with pregnancy hormone mix (estrogen, progesterone, prolactin)	OEP	3C	OEP1	LASP1
				OEP2	LASP2
				OEP3	LHS1
				OEP4	BMyo
				OEP5	LHS2
				OEP6	LASP3 (Proliferating)
				OEP7	LHS3 (Proliferating)
				OEP8	BL1
				OEP9	BL2
Organoids (untreated and EPP-treated) versus MECs during pregnancy cycle analysis (OIP)	Comparison of untreated and EPP-treated organoids with MECs harvested during mouse adulthood (nulliparous), gestation, lactation and involution	OEP	3E	OIP1	LASP1
				OIP2	LHS1
				OIP3	BMyo1
				OIP4	BMyo2
				OIP5	LASP2 (Proliferating)
				OIP6	LHS2
				OIP7	LHS3 (Proliferating)
Human organoid analysis (HOP)	Comparison of untreated organoids, with organoids treated with pregnancy hormones for 10 days or 21 days	HOP	4C	HOP1	LSH1
				HOP2	Bmyo
				HOP3	LHS2 (Proliferating)
				HOP4	LASP1
				HOP5	LHS3 (Proliferating)
				HOP6	LHS4
				HOP7	BMyo2 (Proliferating)
				HOP8	LHS5
				HOP9	LHS6
Human versus mouse - untreated organoid analysis (UHM)	Comparison of human untreated organoids versus mouse untreated organoids	UHM	S5A	UHM1	LASP1
				UHM2	BMyo1
				UHM3	LHS1
				UHM4	LHS2
				UHM5	LHS3 (Proliferating)
				UHM6	BMyo2
				UHM7	LHS4 (Proliferating)
Human versus mouse - pregnancy hormone treated organoid analysis (PMH1)	Comparison of EPP-treated mouse organoids with EPP-treated human organoids (10 and 21 days)	PMH1	4E	PMH1	LASP1
				PMH2	LHS1
				PMH3	LHS2
				PMH4	LHS3
				PMH5	LHS4
				PMH6	LHS5 (Proliferating)
				PMH7	Bmyo
				PMH8	LHS6 (Proliferating)
				PMH9	BL

## Sheet: Table S2
Top 100 genes in Enrichr associated with "mammary stem cell" term
ABCG2
AKT1
ALDH1A1
ALDH1A3
ATM
BANP
BCDIN3D
BMI1
BRCA1
BRCA2
BTF3
CCNK
CD24
CD274
CD44
CDH1
CDK12
CTNNB1
EGFR
EPCAM
ERBB2
ESR1
EZH2
FOXM1
GATA3
Table S2. Top 100 genes in Enrichr associated with "mammary stem cell" term.
GINS2
GLI1
HIF1A
HOXC8
ICMT
IL6
ITGB1
JPT2
KDM7A
KLF4
LGR5
MET
MIR200C
MIR34A
MYC
NANOG
NES
NEWENTRY
NFE2L2
NOTCH1
OTUD3
PARD3B
PARP1
PDZK1IP1
PIK3CA
PLCB2
POU5F1
PPP1R9B
PRDM14
PROM1
PTEN
SCUBE2
SHH
SIX2
SLFN12
SNAI1
SNAI2
SNRNP40
SOX2
SOX9
SPC25
ST3GAL1
STAT3
TARP
TERT
TFCP2L1
TGFB1
THORLNC
TMCC3
TMEM88
TNFSF11
TNN
TP53
TP53I11
TP63
TSPAN5
TUNAR
TWIST1
UBP1
UBXN2A
UNC5A
USP34
USP37
USP44
VASN
VEGFA
WASHC1
WWTR1
XAB2
YAP1
ZEB1
ZNF32
ZNF532
ZNF584
ZSCAN4

## Sheet: Table S3
Table S3. GSEA terms associated with hypoxia and coagulation enriched in MO clusters.
HALLMARK TERM	CLUSTER	GENE	RUNNING ES	RANK IN GENE LIST	RANK METRIC SCORE
HYPOXIA	MO1	Lalba	0.176724	0	2.70209
		Aldoc	0.314538	1	2.10718
		Akap12	0.364759	13	1.38171
		Cited2	0.38943	26	1.04685
		Hspa5	0.398161	40	0.858932
		Errfi1	0.396977	55	0.763142
		Ier3	0.394053	69	0.680726
		Aldoa	0.430838	72	0.674045
		Tgfb3	0.439798	82	0.639227
		Plin2	0.44641	92	0.603324
		Hk1	0.473392	96	0.579961
		Hs3St1	0.507285	98	0.574023
		Pfkl	0.506022	109	0.538704
		Zfp36	0.514278	117	0.51686
		Eno1	0.476325	137	0.479961
		Bcl2	0.457483	151	0.437329
		Ccn1	0.406513	173	0.392541
		Fos	0.277372	215	0.313351
COAGULATION	MO6	Fn1	0.19548	0	3.08964
		Sparc	0.305343	11	2.06572
		Klk8	0.345646	33	1.32849
		Prss23	0.403641	42	1.18006
		Bmp1	0.413707	66	0.916439
		Htra1	0.444624	78	0.850861
		Pdgfb	0.498429	79	0.850401
		Csrp1	0.516744	95	0.783408
		Thbs1	0.543253	106	0.748256
		Anxa1	0.570139	116	0.721298
		Timp3	0.581457	132	0.672811
		Lrp1	0.458974	208	0.533705
		Timp1	0.461545	223	0.501624
		Mmp14	0.323602	302	0.388125
		Itgb3	0.337482	308	0.384026
		Wdr1	0.071663	445	0.276822
		Capn2	0.019468	479	0.261659
		Klf7	0.00416654	495	0.252073

## Sheet: Table S4
Table S4. Genes defining cluster OE6 core signature.
Genes defining cluster OE6 core signature
Gpx3
Pcp4
Ly6d
Areg
Ptn
Glul
Hp
Cxcl15
Tspan13
Pgr
Prlr
Cd164
Man1a
Stc2
F3
Slc5a5
Krt19
Ctr9
Fxyd2
Agps
Map1b
Slc12a2
Tmed3
Gsn
Hif1a
Ktn1
Hs3st6
Dcn
Gipc2
Mycl
Cxcl13
Mgat5
Smim38
Lgals3
Dkkl1
Krt4
Tmem86a
Gsta2
Tm4sf1
Gm32014
Padi2
Stat5a
Atp13a3
Isyna1
Mras
Wfdc2
Pnrc1
Gas6
Prom2
Mtss1
Cystm1
Cdkn1a
Marcks
S100a6
Il4ra
Tead2
Fam3c
Tbx3
Cd24a
Alcam
Krt8
Gsta4
Tmem56
Memo1
Tcf4
Zmiz1
G3bp2
Acot1
Tmem158
Malat1
Ly6a
Sprr1a
Spsb1
Esr1
Ctns
Ets2
Morrbid
Mt1
Gsr
Lcmt1
Rps28
Myh14
Gadd45g
Cdk18
Pdcd4
Sat1
Lasp1
Cxcl16
Gata3
Cited1
Tgm2
Tax1bp1
Ezr
Wnt4
Mgst1
Rnf130
Hint1
Rnd3
Il6st
Svil
Pcca
Pdlim4
Zfp703
Foxa1
Wnt5a
Mt2
Htra1
Prag1
Ablim1
Cldn4
Tcf12
Cldn10
Qsox1
Nrip1
Cavin3
Dipk1a
Tspo
Krt7
Il33
Krt18
Zmat3
Sh3d19
Ston2
Prom1
Slco2a1
Fam210b
Jun
Myb
Rbms3
Triobp
Slc25a39
Rev3l
Neat1
Ptpn1
Ndufa7
Zfp664
Dnajb4
G6pdx
Syne2
Trp53inp1
Mif
Mbnl1
Ggct
Fam25c
Calm2
Id3
Cnn3
Cd63
Pitpna
Kitl
Rybp
Scd2
Rab27b
Chd3
Ghr
Ctsb
Diaph2
Bax
Nme1
Rnf19b
Pten
Anxa1
Hsp90aa1
Bzw1
Gadd45a
Ssbp3
Acsl3
Cdo1
Adam10
Mgst3
Bst2
Cd9
Plekhg3
Gja1
Casz1
Runx1
Dhcr24
Chd9
Znhit6
Cox5a
Cd200
4930523C07Rik
Jak2
Prdx6
Sar1b
Klf6
Gna13
Dnase2a
Apc
Fkbp4
S100a11
Eif4g2
Hist1h2bc
Ptprf
Hipk2
AW112010
Vill
Btg2
Ptprs
Map4
Sfn
Rps27l
Hagh
Ywhaq
Bzw2
Hes1
Mprip
Map3k4
Dynll1
Btf3
Rhou
Mon2
Vtcn1
Sgk1
Tinagl1
Psmb3
Anxa2
Cox4i1
Rock2
Jund
Pebp1
Tpi1
Anxa5
Mtln
Cd320
Map1lc3b
Aff4
Tmem189
Mbnl2
Pepd
Mid1ip1
Myo1b
Prss23
Nisch
H2-K1
Rpl27
Gclm
Ssu72
Clip1
Ubxn1
Swi5
Epb41
Setx
Glud1
Sft2d2
Arpc1b
5031439G07Rik
Fam162a
Lamc2
Plec
Xist
Fkbp1a
Tiprl
Atox1
Tagln2
Rac1
Myh9
Fos
Emb
Ddx5
Ybx1
Osbpl3
Smap1
Ndufa4
Erbb3
Mindy2
Psmb5
Ddit4
Agpat2
Tspan1
Strn3
Ranbp1
Gpx1
Sh3glb2
Akirin1
Ppp1r14b
Micos10
Fuca1
Cxcl12
Tnfrsf12a
Ndufs5
Exoc4
Rhob
Set
Fdx1
Zfand5
Rtn4
Gng12
Spty2d1
Ccdc124
Pdcd5
Bace1
Cct3
Usp10
Nhp2
Srsf7
Lamp2
Ahnak
Psme2
Nop56
Mrfap1
Inppl1
Arl4a
Naa15
Uqcrq
Cox5b
Vmp1
Elob
Amd1
G3bp1
Dnpep
Hibadh
Ndufb1-ps
H2-D1
S100a10
Hnrnpab
Ppp2r2a
Cct2
Eif5
Rabep1
Snrpd3
Hnrnpa2b1
Myof
Eif4a1
Eif3l
Pir
Hes6
H2afj
Wnk1
Polb
mt-Nd3
Add3
Acly
Psme1
Tpm3
Mark2
Kmt5a
Dap
Fubp1
Hectd1
Ccng1
Eif2s1
Erh
Psmd4
Nub1
Khdrbs1
Bik
Ide
Ddx21
Srrm1
Pgd
Srp14
Higd1a
Tsg101
Hnrnpu
Cacybp
Pak1ip1
Tst
Acin1
Eif3j1
Sms
Tpp2
Cyfip1
Psmd3
Mrpl52
Sc5d
Hdac1
Hnrnpa1
Tia1
Tcp1
Scarb2
Ak2
Nop10
Akap9
Pgls
Dnajb6
Slc38a2
Fdft1
Arid5b
Rnh1
Ehd4
Psmb7
Ndufa12
1810037I17Rik
Ssr3
Prrc2c
Romo1
Pttg1ip
Ndufab1
Prmt1
Hnrnpk
Csde1
Akr1b3
Fxyd6
Lpcat3
Pa2g4
Caprin1
Xrn2
Avpi1
Urah
Cct6a
Midn
Cemip2
Sqle
Rsl1d1
Psmb2
Kdm1a
Gtf2h5
Gtpbp4
Rbm3
Mdh2
Zfp706
Prpf6
Tmem205
Glrx3
Bhlhe40
Vps36
Eif3c
Chordc1
Snrpf
Ift43
Ldlr
Trappc6a
Psma3
Psmd2
Thbs1
Chmp4b
Psmc5
Pfdn2
Top2b
Nbeal1
Rad23b
Cstb
Ano6
Hspa9
Naxd
Sbno1
Trappc4
Trp53
Cxxc5
Crb3
Mrpl22
Kcnq1ot1
Mphosph10
Zmynd11
Cycs
Fyttd1
Wapl
Cmtm8
Eif4e
Snx6
Klf3
Asah1
Smarce1
Rere
Pbrm1
Ndufv3
Gtf3c6
Ddx24
Sdhaf4
Dync1h1
Hmg20b
Elf1
Pabpn1
Cyb5r3
Idh1
Trim28
Nudcd2
Kras
Ptges3
Etf1
Cct8
Vasp
Pam
Smarcc1
Celf1
Hddc2
Ppm1g
Ywhaz
Rbbp4
Smarca4
Ola1
Bod1
Srpk1
Mak16
Gstp1
Phf20l1
Mvb12a
Nr2f6
Mrps5
Arpc5l
Hmgb3
Psmc6
Abce1
Actl6a
Bloc1s2
Snf8
Fip1l1
Ubtf
Larp4
Nop58
Pum1
Hmgcs1
